# Supplementary material for: PLXFPred: interpretable cross-attention networks with hierarchical fusion of multi-modal features for predicting protein–ligand interactions and affinities
Source: Bioinformatics. 2026 Jan 9;42(1):btaf662. doi: 10.1093/bioinformatics/btaf662 (PMC12936868; doi:10.1093/bioinformatics/btaf662)
Supplement: btaf662_Supplementary_Data [file btaf662_supplementary_data.zip]

Archive with 8 entries (8 files):
- figS1.png
- figS2.png
- figS3.png
- figS4.png
- figS5.png
- figS6.png
- figS7.png
- Supplementary Materials.docx
